# Supplementary material for: DNA methylation memory of pancreatic acinar-ductal metaplasia transition state altering Kras-downstream PI3K and Rho GTPase signaling in the absence of Kras mutation
Source: Genome Med. 2025 Mar 28;17:32. doi: 10.1186/s13073-025-01452-6 (PMC11951614; doi:10.1186/s13073-025-01452-6)
Supplement: Supplementary file 1 — Supplementary Material 1 [file 13073_2025_1452_MOESM1_ESM.zip]

Archive with 9 entries (9 files):
- ADM_Additional_Files_Compiled.pdf
- Supplementary_Table_1_Animal_Cohorts.xlsx
- Supplementary_Table_2_Primers.xlsx
- Supplementary_Table_3_MERFISH_Panel.xlsx
- Supplementary_Table_4_GEO_SC_Datasets.xlsx
- Supplementary_Table_5_Omics_QC.xlsx
- Supplementary_Table_6_Variants.xlsx
- Supplementary_Table_7_DMRs.xlsx
- Supplementary_Table_8_DMR_TF_Motif_Analysis.xlsx
